# Supplementary material for: Plant Essential Oils Enhance Diverse Pyrethroids against Multiple Strains of Mosquitoes and Inhibit Detoxification Enzyme Processes
Source: Insects. 2018 Oct 4;9(4):132. doi: 10.3390/insects9040132 (PMC6316883; doi:10.3390/insects9040132)
Supplement: Supplementary file 1 [file insects-09-00132-s001.zip]

Archive with 2 entries (2 files):
- Supplemental Information 2.docx
- Supplemental Information 3.docx
